# Supplementary material for: SARS-CoV-2 specific T cell responses are lower in children and increase with age and time after infection
Source: Nat Commun. 2021 Jul 29;12:4678. doi: 10.1038/s41467-021-24938-4 (PMC8322064; doi:10.1038/s41467-021-24938-4)
Supplement: Supplementary file 4 — Source Data [file 41467_2021_24938_MOESM4_ESM.xlsx]

## Sheet: Figure 1
		Figure 1 d				Figure 1 e				Figure 1 f
		%CD4+IFNg+ to structural peptide pool				%CD8+IFNg+ to structural peptide pool				CD4+IFNg+ fold change	CD8+IFNg+ fold change
	Donor	Time 1	Time 2			Time 1	Time 2
	AC1	0.1352	0.133			0.052	0.036			0.983728	0.692308
	AC2	0.0019	0.098			0.00047	0.02534			51.5789	53.9149
	AC3	0.0019	0.0019			2.13	0.07			1	0.032864
	AC4	0.087	0.039			0.185	0.02804			0.448276	0.151568
	AC5	0.002	0.0019			0.084	0.115			0.95	1.36905
	AC6	0.0019	0.0392			0.069	0.026			20.6316	0.376812
	AC7	0.013	0.0838			0.00047	0.016			6.44615	34.0425
	AC8	0.06029	0.017			0.042	0.07271			0.28197	1.73119
	AC9	0.005	0.079			0.00047	0.142			15.8	302.128
	AC10	0.0019	0.1196			0.00047	0.00047			62.9474	1
	AC11	0.0774	0.0559			0.04461	0.017			0.722222	0.38108
	AC12	0.037	0.1			0.07	0.145			2.7027	2.07143
	AC13	0.02728	0.05755			0.12	0.109			2.1096	0.908333
	AC14	0.1139	0.34			0.00047	0.024			2.98508	51.0638
	AC15	0.0377	0.458			0.018	0.15108			12.1485	8.39333
	AC16	0.0268	0.1731			0.012	0.00047			6.45895	0.039167
	AC17	0.0296	0.0953			0.00047	0.00704			3.21959	14.9787
	AC18	0.0498	0.1621			0.03855	0.14798			3.25502	3.83865
	AC19	0.0291	0.47586			0.00047	0.439			16.3526	934.043
	AC20	0.055	0.262			0.053	0.091			4.76364	1.71698
		Figure 1 g
		CD4+IFNg+				CD4+IL4+				CD4+AIM			CD8+IFNg+				CD8+AIM
		Children	Adults	Neg Children	Neg Adults	Children	Adults	Neg Children	Neg Adults	Children	Adults	Neg Adults	Children	Adults	Neg Children	Neg Adults	Children	Adults	Neg Adults
		0.0039	0.057	0.04657	0.005	3e-05	3e-05	3e-05	0.015	0.97	0.039	0.00591	0.00184	2e-05	2e-05	0.029	0.83	12.7	4.08
		0.00167	9e-05	9e-05	9e-05	3e-05	0.235	0.0037	0.00205	0.5	0.14	0.02	0.00292	0.032	2e-05	0.00557	3.5	8.81	0
		0.00164	0.044	9e-05	0.026	3e-05	0.04924	0.00222	3e-05	0.33	0.16	0.099	0.00273	0.13	2e-05	0.028	3.42	10.2	2.27
		0.01123	0.04608	0.00707	9e-05	0.00574	0.02156	3e-05	0.00924	0.36	0.081	0.00589	2e-05	0.005	2e-05	2e-05	6.3	5.41	0
		0.00129	0.109	0.031	9e-05	0.0051	0.01929	3e-05	0.00675	0.17	0.28	0.21	2e-05	0.005	0.004	0.00046	0	7.57	4.23
		0.023	0.054	9e-05	0.03	3e-05	0.02429	0.00568	3e-05	0.29	0.031		2e-05	0.013	2e-05	0.014	10.5	7.62
		9e-05	0.138	9e-05	0.006	3e-05	0.024	3e-05	3e-05	0.35	0.25		2e-05	0.031	2e-05	2e-05	1.16	4.42
		0.00219	0.076	0.0041	9e-05	0.00166	0.003	3e-05	0.00307	0.18	0.013		2e-05	0.00036	0.016	2e-05	11.4	4.04
		0.01101	0.04	0.00909	9e-05	0.003114	0.00648	0.00384	3e-05	0.1	0.27		0.00722	0.001	2e-05	0.00393	3.08	4.41
		0.03566	0.018	9e-05	0.026	0.00506	3e-05	3e-05	3e-05	0.38	0.19		2e-05	0.009	2e-05	0.02	3.84	8.25
		0.01867	0.057	9e-05	9e-05	3e-05	3e-05	3e-05	0.00649				2e-05	0.008	0.00445	2e-05
		9e-05	0.05831	9e-05	9e-05	3e-05	0.01	3e-05	0.00753				2e-05	0.042	0.00424	0.017
		0.001	0.058	0.007	9e-05	3e-05	3e-05	3e-05	0.00725				2e-05	0.00551	2e-05	0.002
		0.045	0.039	9e-05	0.008	0.00245	0.00121	0.00202	0.01458				2e-05	0.02	2e-05	0.005
		9e-05	0.064	0.009	0.014	3e-05	0.023	0.00177	0.01335				2e-05	0.054	2e-05	2e-05
		Figure 1 i
		CD4+IFNg+	CD4+IL4+
		0.057	3e-05
		9e-05	0.235
		0.044	0.04924
		0.04608	0.02156
		0.109	0.01929
		0.054	0.02429
		0.138	0.024
		0.076	0.003
		0.04	0.00648
		0.018	3e-05
		0.057	3e-05
		0.05831	0.01
		0.058	3e-05
		0.039	0.00121
		0.064	0.023
		0.005	0.015
		9e-05	0.00205
		0.026	3e-05
		9e-05	0.00924
		9e-05	0.00675
		0.03	3e-05
		0.006	3e-05
		9e-05	0.00307
		9e-05	3e-05
		0.026	3e-05
		9e-05	0.00649
		9e-05	0.00753
		9e-05	0.00725
		0.008	0.01458
		0.014	0.01335
		0.0039	3e-05
		0.00167	3e-05
		0.00164	3e-05
		0.01123	0.00574
		0.00129	0.0051
		0.023	3e-05
		9e-05	3e-05
		0.00219	0.00166
		0.01101	0.003114
		0.03566	0.00506
		0.01867	3e-05
		9e-05	3e-05
		0.001	3e-05
		0.045	0.00245
		9e-05	3e-05
		0.04657	3e-05
		9e-05	0.0037
		9e-05	0.00222
		0.00707	3e-05
		0.031	3e-05
		9e-05	0.00568
		9e-05	3e-05
		0.0041	3e-05
		0.00909	0.00384
		9e-05	3e-05
		9e-05	3e-05
		9e-05	3e-05
		0.007	3e-05
		9e-05	0.00202
		0.009	0.00177

## Sheet: Figure 2
	Figure 2 a										Figure 2 b
	CD4+ IFNg+ to Structural Peptides			Accessory Peptides			ORF1ab Peptides				CD8+ IFNg+ to Structural Peptides			Accessory Peptides			ORF1ab Peptides
	Children	Adults	Negative Adults	Children	Adults	Negative Adults	Children	Adults	Negative Adults		Children	Adults	Negative Adults	Children	Adults	Negative Adults	Children	Adults	Negative Adults
	0.07065	0.117	0.00216	0.00736	0.000167	0.000167	0.03853	0.051	0.000167		0.00639	0.00011	0.00011	0.00011	0.00011	0.00011	0.02659	0.00011	0.02731
	0.024	0.010397	0.0006	0.017	0.000167	0.0006	0.000167	0.00577	0.000167		0.00011	0.00011	0.029	0.00011	0.00011	0.00011	0.00011	0.004	0.02844
	0.02699	0.02864	0.000167	0.000167	0.000167	0.000167	0.01008	0.01301	0.000167		0.00011	0.26	0.00011	0.00011	0.00011	0.00011	0.01755	0.75	0.06
	0.000167	0.02096	0.00192	0.000167	0.00386	0.000167	0.000167	0.02086	0.000167		0.029	0.093	0.04749	0.019	0.025	0.00011	0.035	1.983	0.06325
	0.038	0.01754	0.00251	0.000167	0.00254	0.002226	0.000167	0.00092	0.000167		0.01918	0.00011	0.00011	0.00011	0.00011	0.00011	0.12118	0.14328	0.065
	0.00148	0.26	0.000167	0.000167	0.098	0.002741	0.01428	0.164	0.000167		0.00011	0.00138	0.00011	0.01722	0.0019	0.037	0.0879	0.01263	0.107
	0.04579	0.01352	0.000167	0.01479	0.0061	0.00301	0.02105	0.01405	0.000167		0.00011	0.00011	0.04723	0.00011	0.00011	0.00331	0.00846	0.01	0.11655
	0.00509	0.01747	0.0054	0.00402	0.00153	0.0033	0.01382	0.00936	0.003		0.036	0	0.00011	0.00011	0.026	0.034	0.08013	0.03887	0.154
	0.081	0.03966	0.000167	0.000167	0.00751	0.06	0.059	0.01088	0.000167		0.00282	0.01393	0.199	0.00011	0.00397	0.00011	0.03296	0.01493	0.209
	0.082	0.00976	0.000167	0.000167	0.00459	0.06922	0.029	0.00191	0.000167		0.00011	0.00011	0.018	0.00011	0.00011	0.00011	0.00011	0.00011	0.296
	0.01982	0.00154		0.000167	0.000167		0.00154	0.000167			0.00011	0.00011		0.00011	0.00011		0.00011	0.00681
	0.01299	0.022		0.000167	0.000167		0.00875	0.000167			0.00011	0.008		0.00011	0.00011		0.00011	0.11957
	0.03818	0.023		0.000167	0.000167		0.01029	0.000167			0.00011	0.0073		0.00011	0.00011		0.00011	0.0243
	0.02008	0.000167		0.000167	0.000167		0.015108	0.000167			0.00011	0.03016		0.00011	0.00047		0.00011	0.13893
	0.03305	0.129		0.000167	0.000167		0.02305	0.000167			0.00011	0.04543		0.00011	0.00184		0.00145	0.13746
	0.01413	0.10717		0.000167	0.000167		0.02726	0.000167			0.00011	0.07702		0.00011	0.00011		0.003	0.235
	0.000167			0.000167	0.000167		0.478	0.000167			0.00011	0.00704		0.00011	0.00011		0.00351	0.08893
	0.12676	0.063		0.0019	0.000167		0.01721	0.000167			0.011	0.07577		0.00011	0.00011		0.00533	0.14582
	0.00702	0.08089		0.000167	0.00705		0.015388	0.000167			0.00845	0.00011		0.004913	0.00011		0.00617	0.00011
	0.01725	0.165		0.000167	0.009		0.02155	0.000167			0.00011	0.07132		0.00011	0.02611		0.00661	0.52559
	0.03229	0.000167		0.00247	0.027		0.00251	0.000167			0.00011	0.48428		0.00011	0.00011		0.00727	0.75754
	0.00458	0.05783		0.00483	0.00116		0.045	0.00158			0.00011	0.18444		0.00011	0.00011		0.008	0.49144
		0.05985			0.0046			0.002806			0.00011	0.00956		0.00011	0.00183		0.00941	0.02887
	0.000167	0.11092		0.000167	0.000167		0.00405	0.00528			0.00365	0.314		0.00459	0.00011		0.014	1.904
	0.000167	0.000167		0.000167	0.000167		0.007864	0.007			0.0027	0.078		0.00188	0.022		0.01476	0.475
	0.000167	0.01986		0.000167	0.000167		0.00251	0.01047			0.00294	0.01781		0.00011	0.00011		0.01548	0.08779
	0.01831	0.08058		0.00334	0.00558		0.01453	0.01137			0.00178	0.04531		0.00011	0.00011		0.02664	0.17256
		0.04316			0.000167			0.01236			0.00011	0.48752		0.00011	0.00011		0.04114	1.37752
	0.03623	0.08107		0.0053	0.01168		0.00178	0.01441			0.01273	0.358		0.00011	0.00011		0.05397	0.338
	0.00364	0.03937		0.000167	0.0133		0.00499	0.01695			0.00011	0.3032		0.00011	0.00011		0.05881	0.281
	0.00191	0.036		0.01075	0.000167		0.01928	0.02			0.04	0.308		0.00228	0.00011		0.16238	0.68
	0.000167	0.00746		0.000167	0.000167		0.000167	0.022555			0.00011			0.00011	0.00011		0.35	0.138
	0.00324	0.00842		0.000167	0.000167		0.02488	0.02642			0.06312	0.32464		0.00011	0.00011		0.46593	0.58481
	0.01098	0.06793		0.0013	0.000167		0.006337	0.03093			0.276	0.15		0.00011	0.00011		0.716	0.40346
	0.000167	0.06115		0.000167	0.00972		0.00445	0.04039				0.05965			0.00011			0.13645
	0.03815	0.06381		0.00996	0.00848		0.02094	0.04142				0.00011			0.00011			0.232
	Figure 2 d	CD4+IFNg+
		Adults																																					Children
	Structural	0.117	0.010397	0.02864	0.02096	0.01754	0.26	0.01352	0.01747	0.03966	0.00976	0.00154	0.022	0.023	0	0.129	0.10717		0.063	0.08089	0.165	0	0.05783	0.05985	0.11092	3	0.01986	0.08058	0.04316	0.08107	0.03937	0.036	0.00746	0.00842	0.06793	0.06115	0.06381	0.07065	0.024	0.02699	0	0.038	0.00148	0.04579	0.00509	0.081	0.082	0.01982	0.01299
	Accessory	0	0	0	0.00386	0.00254	0.098	0.0061	0.00153	0.00751	0.00459	0	0	0	0	0	0	0	0	0.00705	0.009	0.027	0.00116	0.0046	0	0	0	0.00558	0	0.01168	0.0133	0	0	0	0	0.00972	0.00848	0.00736	0.017	0	0	0	0	0.01479	0.00402	0	0	0	0
	ORF1ab	0.051	0.00577	0.01301	0.02086	0.00092	0.164	0.01405	0.00936	0.01088	0.00191	0	0	0	0	0	0	0	0	0	0	0	0.00158	0.002806	0.00528	0.007	0.01047	0.01137	0.01236	0.01441	0.01695	0.02	0.022555	0.02642	0.03093	0.04039	0.04142	0.03853	0	0.01008	0	0	0.01428	0.02105	0.01382	0.059	0.029	0.00154	0.00875
	Figure 2 e	CD8+IFNg+
		Adults																																					Children
	Structural	0	0	0.26	0.093	0	0.00138	0	0	0.01393	0	0	0.008	0.0073	0.03016	0.04543	0.07702	0.00704	0.07577	0	0.07132	0.48428	0.18444	0.00956	0.314	0.078	0.01781	0.04531	0.48752	0.358	0.3032	0.308		0.32464	0.15	0.05965	0	0.00639	0	0	0.029	0.01918	0	0	0.036	0.00282	0	0	0
	Accessory	0	0	0	0.025	0	0.0019	0	0.026	0.00397	0	0	0	0	0.00047	0.00184	0	0	0	0	0.02611	0	0	0.00183	0	0.022	0	0	0	0	0	0	0	0	0	0	0	0	0	0	0.019	0	0.01722	0	0	0	0	0	0
	ORF1ab	0	0.004	0.75	1.983	0.14328	0.01263	0.01	0.03887	0.01493	0	0.00681	0.11957	0.0243	0.13893	0.13746	0.235	0.08893	0.14582	0	0.52559	0.75754	0.49144	0.02887	1.904	0.475	0.08779	0.17256	1.37752	0.338	0.281	0.68	0.138	0.58481	0.40346	0.13645	0.232	0.02659	0	0.01755	0.035	0.12118	0.0879	0.00846	0.08013	0.03296	0	0	0
[truncated: 32 more columns]

## Sheet: Figure 3
	Figure 3 a									Figure 3 b
	CD4+IFNg+ to DMSO				CD8+IFNg+ to DMSO					CD4+IFNg+ to PMA/Ionamycin				CD8+IFNg+ to PMA/Ionamycin
	Children	Adults	Negative Children	Negative Adults	Children	Adults	Negative Children	Negative Adults		Children	Adults	Negative Children	Negative Adults	Children	Adults	Negative Children	Negative Adults
	0.0081	0.053	0.00843	0.015	0.00546	0.069	0.011	0		0.2519	5.757	1.86157	2.885	1.36454	29.631	2.999	6.03
	0.00555	0.14	0.016	0.019	0.00708	0.088	0.0055	0.00376		0.32445	4.67	4.194	1.401	1.18292	38.212	6.7945	2.13624
	0.00505	0.036	0.016	0.044	0.00254	0	0.02	0.021		0.08395	2.294	2.194	2.276	0.31746	7.19	8.26	3.239
	0.00777	0.00992	0.00593	0.017	0.017	0.013	0.034	0.02		1.63223	2.24008	5.57407	0.803	3.063	6.157	10.966	1.33
	0.00572	0.011	0.032	0.017	0.0029	0.014	0.023	0.00736		1.63428	4.419	5.808	2.603	3.6271	6.386	8.777	4.31264
	0.016	0.046	0.011	0.022	0.00941	0.028	0.00752	0.04		1.494	16.954	4.659	0.308	5.32059	17.572	8.67248	0.81
	0.00523	0.042	0.015	0.035	0.00759	0.015	0.018	0.022		0.50477	4.548	5.415	0.695	0.69241	7.075	3.212	1.608
	0.00598	0.023	0.00541	0.019	0.028	0.00363	0	0.01		0.29402	3.367	2.62459	0.091	2.492	3.81637	5.93	0.47
	0.00699	0.012	0.00491	0.015	0.00678	0.015	0.014	0.00323		2.10301	0.488	3.00509	2.045	5.23322	1.495	17.986	3.09677
	0.00734	0.052	0.022	0.022	0.021	0.008	0.00745	0.012		2.14266	0.698	6.088	0.728	4.369	2.082	7.63255	2.198
	0.00633	0.03	0.011	0.066	0.00733	0.019	0.00955	0.047		2.19367	1.82	7.109	1.914	2.67267	2.971	12.3904	3.243
	0.00648	0.00669	0.052	0.026	0.0067	0.027	0.00454	0.016		1.04352	1.19331	6.808	0.544	4.6533	3.633	14.6955	1.914
	0.011	0.027	0.013	0.025	0.00751	0.00749	0.00497	0.039		1.449	3.353	6.937	1.255	4.68249	3.47251	13.695	2.091
	0.026	0.091	0.00813	0.012	0.033	0.1	0.00687	0.011		4.244	1.729	4.98187	1.668	7.847	2.53	15.6931	2.339
	0.012	0.029	0.012	0.015	0.00443	0.014	0.00683	0.017		3.518	2.971	3.408	3.855	10.0956	7.866	5.59317	7.843
	Figure 3 c				Figure 3 d					Figure 3 e
										% CD4+ Structural IFNγ+ of PMA max				% CD8+ Structural IFNγ+ of PMA max
	Age	CD4+IFNg+ to PMA			Age	CD8+IFNg+ to PMA				Children	Adults	Negative Children	Negative Adults	Children	Adults	Negative Children	Negative Adutls
	61	5.757			61	29.631				1.54823	0.990099	0.002146	0.17331	0.134844	6.74969e-05	0.000666889	0.480929
	55	4.67			55	38.212				0.514717	0.001927	0.004102	0.006424	0.246847	0.0837433	0.000294356	0.260738
	58	2.294			58	7.19				1.95354	1.91805	0.126837	1.14236	0.859951	1.80807	0.000242131	0.864464
	28	2.24			28	6.157				0.688016	2.05707	0.533747	0.011208	0.000652955	0.0812084	0.000182382	0.00150376
	32	4.419			32	6.386				0.078934	2.46662	0.001932	0.003458	0.000551405	0.0782963	0.0455737	0.0106663
	38	16.954			38	17.572				1.53949	0.318509	0.001662	9.74026	0.000375898	0.0739813	0.000230615	1.7284
	39	4.548			39	7.075				0.01783	3.0343	0.156215	0.863309	0.00288846	0.438163	0.000622665	0.00124378
	52	3.367			52	3.816				0.744847	2.2572	0.302487	0.098901	0.000802568	0.00943305	0.269815	0.00425532
	28	0.488			28	1.495				0.523535	8.19672	0.001478	0.004401	0.137965	0.0668896	0.000111198	0.126906
	24	0.698			24	2.082				1.66429	2.5788	0.001266	3.57143	0.000457771	0.432277	0.000262036	0.909918
	51	1.82			51	2.971				0.851085	3.13187	0.001322	0.004702	0.000748315	0.26927	0.0359148	0.000616713
	35	1.193			35	3.633				0.008625	4.88641	0.100908	0.016544	0.000429803	1.15607	0.0288524	0.888192
	27	3.353			27	3.473				0.069013	1.72979	0.001807	0.007171	0.000427123	0.158675	0.000146038	0.095648
	46	1.729			46	2.53				1.06032	2.25564	0.264085	0.479616	0.000254874	0.790514	0.000127444	0.213767
	52	2.971			52	7.866				0.002558	2.15416		0.363165	0.000198107	0.686499	0.000357579	0.000255004
	21	0.505			21	0.692
	3	0.252			3	1.365
	8	0.324			8	1.183
	4	0.0839			4	0.317
	12	1.632			12	3.063
	12	1.634			12	3.627
	13	1.494			13	5.321
	7	0.294			7	2.492
	11	2.103			11	5.233
	10	2.143			10	4.369
	3	2.194			3	2.673
	6	1.045			6	4.653
	7	1.449			7	4.682
	14	4.244			14	7.847
	6	3.518			6	10.096

## Sheet: Figure 4
	Figure 4 a
	% Total monocytes of live cells										Figure 4 f	% total Monocytes
	Adults	Children	Negative Adults								Children	Adults	Negative Children	Negative Adults
	13.1	4.73	11.2								6.16	7.46	10.5	16
	10.1	1.55	12.1								12.6	13.9	11.6	8.66
	11.8	4.89	8.24								4	15.2	14.3	11.3
	3.55	10.8	21.2								8.34	13.8	24.9	15.6
		1.38	15.1								14.3	9.89	16	13
	14.4	7.43	8.28								5.01	10.6	6.81	5.62
	13.8	4.65	7.74								4.88	9.36	10.2	17.3
	9.44	3.89	2.01								5.15	5.3	12.7	10.8
	11.5	4.47	12.2								7.95	3.5	18.8	10.7
	10.4	2.77	6.79								10.1	2.8	10.6	11.7
	2.71	3.95									8	22.4	7.93	6.41
	4.66	2.6									12.9	3.28	8.81	3.44
	6.93	2.06									8.67	10.5	11.7	9.74
	8.01	1.77									12.2	12.4	8.29	16.1
		0.84									11.8	29.8	6.84	7.73
		5.35
		3.7
		1.12									Figure 4 g	% of total monocytes
		1.57									Classical				Inflammatory				Patrolling
		5.01									Children	Adults	Negative Children	Negative Adults	Children	Adults	Negative Children	Negative Adults	Children	Adults	Negative Children	Negative Adults
		4.96									33.1	41.2	5.56	52.1	8.88	18.8	15.2	21.3	35.4	21.5	73	5.75
		4.53									26.9	4.54	4.17	15.2	13.3	9.81	41.1	11.9	52.4	81.4	48.6	69.4
											7.46	1.47	11.4	27.9	11.1	19.4	14.4	19.2	77.5	72.8	69.8	46.2
	Figure 4 b										35.4	5.45	15	21.5	9.31	14.2	17.8	11.9	44.6	75.8	63.9	63.1
	Classical monocytes			Inflammatory monocytes			Patrolling monocytes				17.6	20.6	11.6	28.5	18	28.7	18.2	20.5	60.5	46	65.4	46
	Adults	Children	Negative	Adults	Children	Negative	Adults	Children	Negative		19.8	3.72	10.1	10.8	29.6	8.66	9.21	15.6	33.6	84.4	71.9	66.1
	30.7	39.4	76.3	51.8	41.6	10	7.42	4.71	1.78		20.6	2.08	31.5	11.4	11.2	17	15.4	13.7	55.7	74	41.5	71.5
	15.8	49.9	76.6	64.3	24.1	15.3	7.86	2.91	0.67		5.12	12	15.6	8.19	10.9	13.8	16.3	13.4	77.4	68.4	58.9	74.2
		48.8	53.6		20.7	34.1		2.48	1.51		18.8	2.77	42.7	9.95	18.5	16.5	32.1	18	54.3	76.4	17.1	67.6
	57.5	54.3	67.2	25.1	14.9	13.6	1.7	6.93	2.2		17.7	6.86	15.8	5.28	16.9	15	29.3	13.3	55.3	67.6	49.2	77.5
	57.8	27.4	67.1	27.4	26.4	17	2.04	5.28	2.55		15.5	2.89	25.8	29.2	22.6	10.9	23.5	22.9	53.6	82.2	42.5	37
	53.6	55.3	74.8	30.3	16.3	15.6	2.65	3.35	0.9		12.4	36.3	9.37	21.5	11.1	25.9	38.1	21.6	68.9	26.5	44.8	44.7
	48.9	61	58.4	33.1	4.13	30.1	4.26	5.87	1.11		20.4	10.6	2.57	20.4	21.2	10.7	11.4	14.4	49.9	75.3	82.8	53.8
	29.9	64.5	65.6	28.9	18.8	20.3	7.65	1.79	3.06		5.28	33.4	23.4	15.3	31	19.5	17.2	13.9	60.8	34.1	50.5	62.5
	35.4	52.1	66.4	45.7	5.22	28.1	4.11	2.84	0.78		1.96	8.89	6.91	35.3	12.9	17.7	12.6	17.8	82.1	70.2	72.4	34.7
	28.2	41.4	72.7	52.1	12.3	18.7	7.75	7.04	1.05
	15	63.4		66	3.99		10.3	1.71
	61.2	50.9		19.1	13		3.34	4.18			Figure 4 h	%CCR2+ monocytes
	71.4	59.7		13.7	8.92		1.82	2.34			Classical				Inflammatory				Patrolling
	36.8	28.7		32.5	12.3		5.02	4.21			Children	Adults	Negative Children	Negative Adults	Children	Adults	Negative Children	Negative Adults	Children	Adults	Negative Children	Negative Adults
	75.5	65.5		11.1	7.33		1.54	5.31			10.3	19	11.7	4.93	30.9	58.5	30.9	41.3	4.85	8	5.33	14.6
	37.1	63.1		16.9	3.59		4.95	2.27			38.8	8.8	9.45	19.9	40.7	5.93	55.8	16.5	2.9	0.98	8.33	1.01
	40.5	21.9		9.29	56.2		4.18	4.74			14.5	45	29	29	20.1	27	28.2	43.1	1.68	3.48	2.43	2.44
	70.7	17.4		9.7	39.2		3.21	10.8			8.71	7.19	12.1	12.1	42.1	9.81	38.4	19.8	2.94	1.75	2.91	1.09
	56	55.8		17.8	13.8		5.47	1.74			11.5	43.8	18.2	18.2	32.2	44.8	53.9	42.7	2.67	4.62	5.21	1.69
	60.2	44.8		16	20.3		5.03	3.07			20.8	12	23.3	23.3	50	18.6	17.5	17.9	16.2	1.37	1.74	2.92
	59.7	33.6		6.71	53.1		2.69	3.49			4.22	9.54	9.64	9.64	31.1	20.2	21.5	17.2	2.32	2.12	2.76	1.33
	38.2	42.7		23.7	7.42		7.04	2.18			6.61	26.5	16.1	16.1	23.8	16.8	30.4	17.4	2.02	1.4	2.45	3.34
	66.1	31.7		16.9	8.93		2.62	6.33			4.23	16	23.9	23.9	38.8	5.33	56.8	21	3.53	1.98	9.01	1.64
	51.7	34.8		39.4	3.11		1.97	4.35			3.72	22.8	20.6	20.6	30.8	15.9	65.4	20	3.37	3.06	5.35	1.42
	46.7	54.5		22.5	21		3.5	2.6			17.2	13.9	38.5	38.5	47.4	13.4	42	37.4	6.54	1.19	3.83	5.36
	22.3	53.8		14.9	12		9.78	3.45			28.2	13.8	38.1	38.1	23.8	51.2	72.2	55	2.36	5	16.2	7.29
	36.2	36.5		26.6	13.2		5.74	2.71			3.75	19.1	49.4	49.4	45.4	12.4	34.7	40.6	5.75	1.47	3.99	5.21
	37.2	62.2		47.9	9.14		2.26	1.84			2.41	28.8	50.2	50.2	40.9	28	52.6	28.1	7.62	5.63	7.53	3.65
	54.7	64.8		30.3	23		1.82	1.58			23.7	16.6	34.5	34.5	18.3	29.5	26.7	49.8	3.05	0.94	2.59	4.81
	46.9	69.3		38.2	7.04		2.53	4.93
	41.6	37.9		21.9	38.7		4.38	3.69
	63.9	27.3		9.38	55.9		0.87	4.51			Figure 4 i	%Plasmablasts of CD19+
	58.6	39.5		9.16	24.9		1.83	4.47			Children	Adults	Negative Children	Negative Adults
	46.9	50.7		27.5	8.98		8.31	4.3			1.17	4.89	1.8	4.75
	26.7			52.8			4.1				1.01	1.31	0.45	0.39
	69.6			16.1			2.48				1.78	1.88	2.32	1.34
											2.83	1.9	4	0.46
	Figure 4 c	% CCR2+ Monocytes									3.16	2.13	1.49	0.95
	Adults	Children	Negative	Adults	Children	Negative	Adults	Children	Negative		0.54	2.06	1.51	1.28
	86.7	92.1	41.9	93.4	70	51.2	27.6	13.5	13		1.49	1.27	0.9	0.75
	71	66.3	45.4	71.2	90.5	65.4	27.5	60.8	27.2		1.8	1.95	1.47	0.61
	91	53.5	38.1	65.1	67.4	76.5	18.1	37.6	42.8		1.96	0.85	4.46	0.88
	64.8	76.7	47.5	87.9	94.5	75.3	53.8	57.4	19.5		4.37	0.77	0.65	0.66
		67.6	51.2		82.2	78.6		35.8	16.7		1.62	2.12	0.99	0.44
	84.5	53.7	49.2	86.6	62.1	72.7	41.5	13.7	43		3.87	3.45	1.36	0.68
	92.6	87.2	27.1	93.8	92.3	80.2	36.1	59.1	55.7		1.44	0.83	6.41	0.41
	59.8	76	38.9	80.5	85.7	49.9	18.1	53.8	20		0.65	1.1	7.79	0.95
	80.5	83.8	15.9	84.3	70.9	65.5	45.3	21.4	35		2.78	5.09	0.43	1.33
	81.1	85.8	43.3	86.9	81.4	74.7	47.5	50.7	37.3
	69.7	86.7		90.2	70.7		50	9.48
	94.4	80.8		89.9	56.8		42	33
	76	92.5		76.2	76.9		45.1	36.3			Firuge 4 j	%PD1+ ICOS+ Tfh
	54.8	77.8		84.7	85.3		60.1	42.6			Children	Adults	Negative Children	Negative Adults
		86.8			93.5			67			1.81	1.31	1.62	1.78
		76.8			60			85.7			0.3	0.5	1	0.24
		73.4			83.2			44.9			2.74	0.77	3.2	0.26
		78			78.9			53.6			1.71	0.87	1.27	0.64
		84.5			79.4			39.6			1.96	0.5	1.63	0.7
		85			80.6			50			0.35	0.72	1.12	0.59
		93.2			81.2			27.5			2.98	0.47	0.45	0.22
		93.5			82.3			47			7.25	0.38	1.36	0.18
		65.7			74.1			36.9			3.28	0.28	3.05	0.17
											3.08	0.51	0.59	0.79
	Figure 4 d	%Plasmablasts of CD19+			Figure 4 e	%PD1+ ICOS+ Tfh					4.55	0.63	1.35	0.17
	Children	Adults	Negative Adults		Children	Adults	Negative Adults				2.72	1.5	0.48	0.45
	10.4	1.65	0.32		0.7	0.74	0.29				1.5	0.68	0.66	1.07
	4.24	1.41	0.87		1.73	0.47	0.25				0.93	0.93	0.47	0.43
	4.47	0.94	0.84		1.58	1.29	0.19				2.63	0.75	0.86	0.37
	2.56	0.93	0.66		3.16	0.29	0.38
	3.16	1.26	0.34		1.95	1.39	0.3
	0.96	3.25	0.66		3.05	0.55	0.53
	3.21	10.6	0.46		1.51	0.99	0.3
	1.21	0.44	0.38		1.54	2.78	0.39
	2.19	1.15	0.6		1.76	0.69	0.24
	2	8.02	1.19		1.81	0	0.55
	6.39	3.33			1.25	2.52
	3.21	1.89			1.02	0.29
	0.67	2.75			1.64	0.93
	1.43	4.49			1.57	0.43
	1.73				1.25	0.44
	3.72				1.47	0.77
	3.61				1.58	0.53
	1.37				0.95	0.53
	2.8				1.67	0.21
	0.79				1.83	0.57
	2.37				1.53	0.18
	3.73				1.8	2.08
					3.23	0.32
					4.71	0.59
					0.38	0.19
					1.54	0.69
					0.85	0.18
					1.1	1.17
					0.37	0.63
					0.7	0.17
					2.32	1.3
					1.05	0.31
					2.14	0.71
					0.96	0.67
						0.22
						0.21

## Sheet: Figure 5
	Figure 5 a				Figure 5 b				Figure 5 c	Fold Change CD4+ IFNg+
		%IFNg+ CD4+				%IFNg+ CD8+			Structural			Accessory			ORF1ab
	Days post symtpom onset	Adults	Children		Days post symtpom onset	Adults	Children		Children	Adults		Children	Adults		Children	Adults
	1	0.00063			1	0.00011			1.73	0.882		0.439167	0.761204		0.734117	0.2
	3	0.01754			3	0.00011			5.57	0.142		1.2713	0.79375		1.35627	0.22314
	5	0.02096			5	0.00011			0.689	1.06		1.86741	0.633333		0.62703	0.66
	5				5				0.327	1.24		0.586279	1.20454		1.40583	0.474747
	6	0.02864			6	0.01393			0.629	1.42		0.402034	0.833333		1.64286	1.39474
	6	0.117			6	0.093			0.407	0.649		1.2	1		4.86726	0.906854
	7	0.06115			7	0.0073			0.229	2		0.887989	0.506978		0.433415	0.649123
	7	0.08089			7	0.078			2.56	3.68		1.58071	5.23077		0.913962	3.56
	9	0.010397			9	0.00011			2.68			4.58517	1.45163		1.28966	2.83208
	10	0.01747			10	0.00011				2.69			2.13873			1.24528
	10	0.00842			10	0.3032			3.87	6.08		0.226871	4.13368		2.37124	1.51852
	14	0.03966			14	0.00138			0.343	0.258		0.634573	0.346939		0.737423	0.062848
	14	0.00976			14	0.00011				2.2			1.23959
	14	0.03937			14	0.04531			1.29	0.544		1.89286	0.352273		0.917082	0.52381
	15	0.26			15	0.26			1.44			4.27434			1.99911
	17	0.01352			17	0.00011			1.46			0.427348			0.450667
	23	0.04316			23	0.00011
	24	0.000167			24	0.358			Fold change CD8+ IFNg+
	37	0.165			37	0.07132			Structural			Accessory			ORF1ab
	38	0.022			38	0.314			Children	Adults		Children	Adults		Children	Adults
	43	0.036			43	0.32464			0.249231	0.52		0.521268	0.018182		0.604651	0.75
	46	0.05783			46	0.18444			0.815029	0.097419		0.413793	0.3184		2.06775	0.010086
	50	0.08058			50	0.01781			0.187	0.079812		0.352	0.086957		0.586957	0.4
	53	0.00154			53	0.15			2.23597	0.271429		1.28976	0.445946		9.14962	0.733333
	67	0.129			67	0.308			1.42857	1.38461		0.471074	0.321895		1.24908	2.36364
	70	0.06793			70	0.04543			1.29954	0.141		0.103167	1.52941		3.77237	0.236608
	80	0.000167			80	0.48428			0.387222	1.225		0.973856	0.281356		0.330463	0.371429
	89	0.08107			89	0.03016			1.91274	1.77778		0.812636	4.2025		0.616429	4.44444
	91	0.11092			91	0.07577			2.86301			1.66231	1.40818		0.539143	1.42682
	94	0.023			94	0.008				1.85714			2.54546			12.8571
	100	0.00746			100	0.00956			1.61438	4.8		0.784762	2.85714		10.5459	1.75
	120	0.06381			120	0.00704			0.362677	1.34615		0.476734	0.496732		0.181198	2.58667
	122	0.063			122	0.48752				1.04546			1.14458			0
	154	0.05985			154	0.05965			0.110806	0.303797		0.416244	15.9041		0.334348	0.730769
	163	0.01986			163	0.00011			0.254412			0.091236			0.516899
	180	0.10717			180	0.07702			0.3785			0.834471			0.36471
	2		0.000167		2		0.00011
	2		0.12676		2		0.00011
	2		0.00324		2		0.00011
	3		0.000167		3		0.00011
	4		0.000167		4		0.00011
	5		0.01413		5		0.00011
	5		0.081		5		0.00011
	7		0.01299		7		0.00365
	7		0.082		7		0.036
	8		0.00148		8		0.00011
	9		0.03815		9		0.00011
	9		0.000167		9		0.00845
	9		0.00364		9		0.00178
	9		0.038		9		0.01918
	10		0.00458		10		0.00011
	11		0.03623		11		0.00011
	11		0.07065		11		0.029
	12		0.01725		12		0.00011
	12		0.01831		12		0.00294
	13		0.000167		13		0.00011
	13		0.00509		13		0.00011
	14		0.024		14		0.00639
	15		0.04579		15		0.00011
	17		0.02699		17		0.00282
	28		0.03818		28		0.00011
	48		0.01098		48		0.00011
	89		0.03305		89		0.04
	90		0.01982		90		0.276
	92		0.03229		92		0.01273
	93		0.00191		93		0.06312
	97		0.000167		97		0.00011
	104		0.000167		104		0.011
	118		0.00702		118		0.0027
	138		0.02008		138		0.00011
	Figure 5 e	%IFNg+ to structural at acute time points							Figure 5 f					Figure 5 g
	CD4+			CD8+						%IFNg+ CD4+ to structural at acute time pionts					%IFNg+ CD8+ to structural at acute time points
	Children	Adults	Negative Adults	Children	Adults	Negative Adults			Age	Children	Adults			Age	Children	Adults
	0.00324	0.00063	0.0006	0.00011	0.00011	0.00011			2.25	0.00324				2.25	0.00011
	0.000167	0.01754	0.00192	0.00011	0.00011	0.029			10	0.000167				10	0.00011
	0.12676	0.02096	0.000167	0.00011	0.00011	0.199			13	0.12676				13	0.00011
	0.000167		0.000167	0.00011		0.00011			8	0.000167				8	0.00011
	0.000167	0.117	0.000167	0.00011	0.093	0.00011			5	0.000167				5	0.00011
	0.01413	0.02864	0.0054	0.00011	0.01393	0.04723			3	0.01413				3	0.00011
	0.081	0.08089	0.00216	0.00011	0.078	0.04749			12	0.081				12	0.00011
	0.082	0.06115	0.00251	0.036	0.0073	0.00011			7	0.082				7	0.036
	0.01299	0.010397	0.000167	0.00365	0.00011	0.018			12	0.01299				12	0.00365
	0.00148	0.01747	0.000167	0.00011	0.00011	0.00011			8	0.00148				8	0.00011
	0.000167	0.00842		0.00845	0.3032				2.25	0.000167				2.25	0.00845
	0.00364	0.03937		0.00178	0.04531				2.25	0.00364				2.25	0.00178
	0.03815	0.00976		0.00011	0.00011				10	0.03815				10	0.00011
	0.038	0.03966		0.01918	0.00138				13	0.038				13	0.01918
	0.00458			0.00011					5	0.00458				5	0.00011
	0.07065			0.029					10	0.07065				10	0.029
	0.03623			0.00011					12	0.03623				12	0.00011
	0.01725			0.00011					3	0.01725				3	0.00011
	0.01831			0.00294					7	0.01831				7	0.00294
	0.000167			0.00011					1.92	0.000167				1.92	0.00011
	0.00509			0.00011					7	0.00509				7	0.00011
	0.024			0.00639					11	0.024				11	0.00639
									63		0.00063			63		0.00011
									49		0.01754			49		0.00011
									27		0.02096			27		0.00011
									38					38
									20		0.117			20		0.093
									49		0.02864			49		0.01393
									58		0.08089			58		0.078
									63		0.06115			63		0.0073
									49		0.010397			49		0.00011
									27		0.01747			27		0.00011
									32		0.00842			32		0.3032
									38		0.03937			38		0.04531
									49		0.00976			49		0.00011
									65		0.03966			65		0.00138
	Figure 5 h	%IFNg+ to structural at convalescent time points							Figure 5 i					Figure 5 j
	CD4+			CD8+						%IFNg+ CD4+ to structural at convalescent time pionts					%IFNg+ CD8+ to structural at convalescent time points
	Children	Adults	Negative Adults	Children	Adults	Negative Adults			Age	Children	Adults			Age	Children	Adults
	0.04579	0.26	0.0006	0.00011	0.26	0.00011			10	0.04579				10	0.00011
	0.02699	0.01352	0.00192	0.00282	0.00011	0.029			7	0.02699				7	0.00282
	0.03818	0.04316	0.000167	0.00011	0.00011	0.199			13	0.03818				13	0.00011
	0.01098	0.000167	0.000167	0.00011	0.358	0.00011			8	0.01098				8	0.00011
	0.03305	0.165	0.000167	0.04	0.07132	0.00011			13	0.03305				13	0.04
	0.01982	0.022	0.0054	0.276	0.314	0.04723			10	0.01982				10	0.276
	0.03229	0.036	0.00216	0.01273	0.32464	0.04749			7	0.03229				7	0.01273
	0.00191	0.05783	0.00251	0.06312	0.18444	0.00011			11	0.00191				11	0.06312
	0.000167	0.08058	0.000167	0.00011	0.01781	0.018			12	0.000167				12	0.00011
	0.000167	0.00154	0.000167	0.011	0.15	0.00011			8	0.000167				8	0.011
	0.00702	0.129		0.0027	0.308				1.92	0.00702				1.92	0.0027
	0.02008	0.06793		0.00011	0.04543				8	0.02008				8	0.00011
		0.000167			0.48428				62		0.26			62		0.26
		0.08107			0.03016				20		0.01352			20		0.00011
		0.11092			0.07577				32		0.04316			32		0.00011
		0.023			0.008				21		0.000167			21		0.358
		0.00746			0.00956				57		0.165			57		0.07132
		0.06381			0.00704				62		0.022			62		0.314
		0.063			0.48752				21		0.036			21		0.32464
		0.05985			0.05965				45		0.05783			45		0.18444
		0.01986			0.00011				31		0.08058			31		0.01781
		0.10717			0.07702				20		0.00154			20		0.15
									64		0.129			64		0.308
									28		0.06793			28		0.04543
									49		0.000167			49		0.48428
									29		0.08107			29		0.03016
									60		0.11092			60		0.07577
									27		0.023			27		0.008
									23		0.00746			23		0.00956
									31		0.06381			31		0.00704
									60		0.063			60		0.48752
									47		0.05985			47		0.05965
									57		0.01986			57		0.00011
									60		0.10717			60		0.07702

## Sheet: Figure 6
	Figure 6 c	Acute
		IFNg+ only																						IFNg+ IL2+																						IFNg+ TNF+
%CD4+IFNg+	Children	62	84.6	92.9	87.5	100	48.9	100	63.6	80.8	68.8	38.7	91.7	57.4	93.9	100	69.7	78	80.8	69.5	82.4	85.7	65.4	12	0	0	0	0	18.1	0	11.4	5.77	25	9.68	0	16.9	6.06	0	14.5	12.1	2.74	4.24	11.8	7.14	7.69	14.1	15.4	7.14	0
	Adults	87.5	76.9	79.4		50	71.1	83.3	84.6	95.2	66.7	65.7	44.3	65.4	89.5									0	15.4	5.88		0	8.89	8.33	7.69	0	12.1	14.3	21.3	3.85	10.5									0	7.69	8.82
%CD8+IFNg+	Children	88.9	92.3	100	100	58.8	100	72.7	100	100	66.7	100	100	90	83.3	100	100	78.6	85.7	100	100	50	76.9	0	0	0	0	0	0	0	0	0	0	0	0	10	0	0	0	0	0	0	0	0	0	11.1	7.69	0	0
	Adults	83.3	80	100	100	100	100	100	100	100	100	99.5	50	100	96.8									0	20	0	0	0	0	0	0	0	0	0	0	0	0									16.7	0	0	0
		Convalescent
		IFNg+ only										%IFNg+ IL2+										IFNg+ TNF+										IFNg+ TNF+ IL2+
%CD4+IFNg+	Children	60.6	71	75.7	88.1							3.03	3.23	12.9	7.14							21.2	22.6	2.86	0							15.2	3.23	8.57	4.76
	Adults	100	77.1	57.9	100	59.6	71.4	76.6	84.2	48.1	86.7	0	8.57	14.3	0	17.7	28.6	6.38	6.67	27.8	6.67	0	11.4	12.1	0	6.38	0	12.8	4.17	5.56	6.67	0	2.86	15.7	0	16.3	0	4.26	5	18.5	0
%CD8+IFNg+	Children	66.7	100	100	100							0	0	0	0							33.3	0	0	0							0	0	0	0
	Adults	100	100	90.7	97.1	97.6	100	99.4	100	90.6	100	0	0	2.33	0	0	0	0	0	0	0	0	0	6.98	2.94	2.44	0	0.65	0	9.38	0	0	0	0	0	0	0	0	0	0	0
		Memory
		IFNg+ only												IFNg+ IL2+												IFNg+ TNF+												IFNg+ TNF+ IL2+
%CD4+IFNg+	Children	60	86.7	82.8	91.7	100	93.2	83.3	69.2					5	0	10.3	2.78	0	3.39	12.5	7.69					12.5	13.3	3.45	2.78	0	3.39	4.17	11.5					22.5	0	3.45	2.78	0	0	0	11.5
	Adults	41.6	72.9	60.6	73.3	75.7	71.3	95.4	55.3	35.4	77.8	58.8	64.3	11.2	12.9	18.2	0	9.46	10.9	1.54	25.5	14.6	14.3	27.5	11.9	10.7	10	3.03	16.7	5.41	12.9	3.08	4.26	14.6	2.65	8.75	9.52	36.5	4.29	18.2	10	9.46	4.95	0	14.9	35.4	5.29	5	14.3
%CD8+IFNg+	Children	96.9	100	86.4	94.6	100	100	81.8	100					0	0	0	2.7	0	0	0	0					3.12	0	13.6	2.7	0	0	18.2	0					0	0	0	0	0	0	0	0
	Adults	95.7	96.9	98.7	100	97	71.4	91.7	87.5	100	97.1	96.4	97.2	0	0	0	0	1.52	0	0	0	0	1.43	0	0	3.23	3.12	0.86	0	1.52	24.5	8.33	12.5	0	1.43	3.57	2.78	1.08	0	0.43	0	0	4.08	0	0	0	0	0	0
	Figure 6 e	%CD4+IFNg+ Memory Subsets								Figure 6 f	%CD8+IFNg+ Memory Subsets
	TEM		TCM		TN		TeEM			TEM		TCM		TN		TeEM
	Children	Adults	Children	Adults	Children	Adults	Children	Adults		Children	Adults	Children	Adults	Children	Adults	Children	Adults
	93.9		6.06		0		0			46.9	17.6	31.2	35.3	21.9	29.4	0	17.6
	80.6	85.7	16.1	11.4	3.23	2.86	0	0		66.7	40	0	32.9	33.3	20.6	0	6.45
	45.5	93.6	42.4	5.71	12.1	0	0	0.71			77.2		15.8		7.02		0
	94.3		2.86		1.43		1.43			58.3	43.8	19.4	40.6	13.9	15.6	8.33	0
		95.7		3.55		0		0.71		31.8	50	63.6	23	4.55	23	0	4.05
	74.2	100	16.1	0	9.68	0	0	0		32.4	56.2	16.2	31.2	40.5	6.25	10.8	6.25
	41.7	83	25	14.9	33.3	0	0	2.13		62.5	62.5	37.5	37.5	0	0	0	0
	77.3	91.7	18.2	5.83	4.55	1.67	0	0.83		100	33.3	0	0	0	33.3	0	33.3
	73.3	94.4	26.7	5.56	0	0	0	0		82.6		8.7		8.7		0
		93.3		6.67		0		0			84.1		9.76		0		6.1
		95.5		4.49		0		0			82.9		5.71		2.86		8.57
	71.4	90	28.6	7.14	0	1.43	0	1.43		4.55	84.9	45.5	5.38	50	2.15	0	7.53
	97.5	84.8	0	12.1	2.5	3.03	0	0			64.4		24.9		9.87		0.86
	100	83.3	0	13.3	0	3.33	0	0			53.3		33.3		13.3		0
		82.4		13.5		2.7		1.35		47.4	78.8	47.4	15.2	5.26	3.03	0	3.03
	86.2	85.1	10.3	12.9	3.45	1.98	0	0		66.7	77.6	18.5	20.4	11.1	2.04	3.7	0
	83.3	75.4	13.9	18.5	2.78	4.62	0	1.54			41.7		50		8.33		0
		89.4		10.6		0		0			73.3		19.3		5.33		2
		81.2		16.7		2.08		0			84.3		8.57		5.71		1.43
		89.4		10.1		0		0.53
	79.2	97.5	20.8	1.25	0	0	0	1.25			83.3		13.9		2.78		0
	84.6	90.5	11.5	9.52	0	0	3.85	0
[truncated: 40 more columns]

## Sheet: Figure 7
	Figure 7 a							Figure 7 b
	229E IgG O.D.			NL63 IgG O.D.				HKU1 IgG O.D.			OC43 IgG O.D.
	Children	Adults	Negative	Children	Adults	Negatives		Children	Adults	Negatives	Children	Adults	Negatives
	1.572	0.49936	0.785176	0.223	0.79937	1.11975		0.872	0.72736	0.889057	0.819	1.57208	1.29783
	0.523	0.87091	1.58654	2.44	1.41482	1.67828		0.223	1.63464	1.4233	0.035	2.08747	1.6567
	0.15754	0.81146	1.26276	0.581	0.6051	0.866122		0.27407	1.06489	2.59297	0.26072	0.93582
	0.884	0.18875	1.14943	0.28105	0.50797	1.49211		0.424	0.80268	1.87795	0.037	0.62935	2.56059
	1.156	0.46964	1.04285	2.364	0.97851	0.961908		0.837	1.29084	0.88501	0.186	1.96661	1.73224
	0.703	0.39483	0.468138	1.411	0.34077	1.14539		0.8	0.6911	1.92921	0.272	0.45928	2.61725
	0.984	0.37502	1.17102	1.206	0.56609	0.627332		0.302	1.05164		0.068	0.96259	2.49449
	0.12534	0.48846	0.601699	1.006	1.0844	1.3545		0.43935	1.30967	1.46782	0.98762	2.02963
	1.642	0.91153	0.818904	0.32166	1.52629	1.48266		0.661	1.74552	1.67019	0.203	2.18071	2.30426
	0.155	0.18478	0.393937	1.772	0.54061	0.679946		0.005	1.07395	0.891755	0.043	1.67222	2.88303
	0.09264	0.43843		0.099	0.37341			0.17713	1.41218		0.11914	1.79222
	0.0535	0.41465		0.17038	0.7102			0.09763	1.32222		0.61295	1.86992
	0.05103	0.88131		0.21656	0.72453			0.39332	1.41846		0.55856	1.50388
	1.105			0.41641				1.056			0.115	0.41784
	1.67			1.884				0.816			0.391
				2.486
	Figure 7 c							Figure 7 d	OC43 IgG			Figure 7 e		%CD4+ IFNg+					Figure 7 f		%CD8+ IFNg+
	OC43 IgG O.D.							Age	Children	Adults			OC43 IgG O.D.	asympto adults	asympto childrn	symtpo adults	sympto children			OC43 IgG	asympto adults	asympto childrn	symtpo adults	sympto children
	Children symptoms	Children asymptom	Adults symptoms	Adults asymptom				2	0.115				0.1977	0.00063						0.1977	0.00011
	0.26072		1.57208	2.08747				2	0.043				2.08747	0.02096						2.08747	0.00011
	0.037	0.819	0.93582	0.62935				2	0.26072				0.62935	0.117						0.62935	0.093
	0.272	0.035	1.96661	0.45928				2	0.11914				0.45928	0.06115						0.45928	0.0073
	0.11914		2.02963	0.96259				3					0.96259	0.08089						0.96259	0.078
	0.61295	0.186	1.67222	2.18071				3					2.18071	0.01747						2.18071	0.00011
			1.79222					5					0.819		0.12676					0.819		0.00011
	0.55856	0.068	1.86992					5					0.035		0.000167					0.035		0.00011
	0.115	0.98762	1.50388					7	0.068						0.000167							0.00011
	0.391	0.203						7					0.186		0.081					0.186		0.00011
		0.043						7	0.55856						0.01413							0.00011
								8	0.98762				0.068		0.082					0.068		0.036
								8	0.037				0.98762		0.00148					0.98762		0.00011
								10	0.035				0.203		0.038					0.203		0.01918
								10					0.043		0.000167					0.043		0.00845
								10	0.61295
								11	0.391				1.57208			0.01754				1.57208			0.00011
								12	0.186				0.93582							0.93582
								12	0.272				1.96661			0.02864				1.96661			0.01393
								12					2.02963			0.010397				2.02963			0.00011
								13	0.819				1.67222			0.00842				1.67222			0.3032
								13	0.203				1.79222			0.03966				1.79222			0.00138
								20		0.62935			1.86992			0.00976				1.86992			0.00011
								20		2.08747			1.50388			0.03937				1.50388			0.04531
								27		2.18071			0.26072				0.00324			0.26072				0.00011
								27		1.67222			0.037				0.000167			0.037				0.00011
								31		0.93582			0.272				0.01299			0.272				0.00365
								32		1.50388			0.11914				0.00364			0.11914				0.00178
								38		1.57208			0.61295				0.07065			0.61295				0.029
								49		1.96661							0.03623							0.00011
								49		2.02963			0.55856				0.00509			0.55856				0.00011
								49		1.86992			0.115				0.000167			0.115				0.00011
								49		0.96259			0.391				0.024			0.391				0.00639
								63		0.1977
								63		0.45928		Figure 7 g							Figure 7 h
								65		1.79222				%CD4+ IFNg+							%PD1+ICOS+
													HKU1 IgG O.D.	asympto adults	asympto childrn	symtpo adults	sympto children			OC43 IgG O.D.	asympto adults	asympto childrn	symtpo adults	sympto children
													0.40517	0.00063						0.1977	0.29
													1.63464	0.021						2.08747	0.74
													0.80268	0.117						0.62935	1.29
													0.6911	0.0612						0.96259	0.67
													1.05164	0.0809						0.45928	0.93
													1.74552	0.0175						2.18071	0.47
													0.872		0.127					0.035		0.95
													0.223		0.000167					0.819		1.58
															0.000167							3.23
													0.837		0.081							1.83
															0.0141					0.186		1.54
													0.302		0.082					0.068		1.76
													0.43935		0.00148					0.98762		1.81
													0.661		0.038					0.043		1.02
													0.005		0.000167							1.67
															0.0382					0.203		1.51
															0.00458							4.71
															0.0183							1.8
															0.0173							1.57
																				1.57208			0.99
													0.72736			0.0175				0.93582			0.31
													1.06489							1.96661			0.29
													1.29084			0.0286				2.02963			0.55
													1.30967			0.0104				1.67222			1.3
													1.07395			0.00842				1.50388			0.71
													1.41218			0.0397				1.86992			0.69
													1.32222			0.00976				1.79222			2.78
													1.41846			0.0394				0.26072			2.32
																				0.037				0.7
													0.27407				0.00324			0.272				1.25
													0.424				0.000167			0.11914				2.14
													0.8				0.013			0.61295				1.58
													0.17713				0.00364							1.47
													0.09763				0.0707			0.115				1.64
																	0.0362			0.55856				1.73
													0.39332				0.00509			0.391				3.05
													1.056				0.000167
													0.816				0.024

## Sheet: Supp Figure 2
	Supp Figure 2 a																Supp Figure 2 b
	%CD4+IFNg+																%CD8+IFNg+
	Structural					Accessory					ORF1ab						Structural					Accessory					ORF1ab
	Children symptoms	Children asymptom	Adults symptoms	Adults asymptom	Negative	Children symptoms	Children asymptom	Adults symptoms	Adults asymptom	Negative	Children symptoms	Children asymptom	Adults symptoms	Adults asymptom	Negative		Children symptoms	Children asymptom	Adults symptoms	Adults asymptom	Negative	Children symptoms	Children asymptom	Adults symptoms	Adults asymptom	Negative	Children symptoms	Children asymptom	Adults symptoms	Adults asymptom	Negative
	0.00324	0.12676	0.01754	0.00063	0.00192	0.000167	0.0019	0.00254	0.000167	0.000167	0.02488	0.01721	0.00092	0.007	0.000167		0.00011	0.00011	0.00011	0.00011	0.029	0.00011	0.00011	0.00011	0.00011	0.00011	0.05881	0.04114	0.14328	0.00011	0.02844
	0.000167	0.000167		0.02096	0.0054	0.000167	0.000167	0.000167	0.00386	0.0033	0.000167	0.000167	0.000167	0.02086	0.003		0.00011	0.00011		0.00011	0.04723	0.00011	0.00011	0.00011	0.00011	0.00331	0.00011	0.00941	0.138	0.004	0.11655
	0.01299	0.000167	0.02864	0.117	0.00216	0.000167	0.000167	0.000167	0.000167	0.000167	0.00875	0.00251	0.01301	0.051	0.000167		0.00365	0.00011	0.01393	0.093	0.04749	0.00459	0.00011	0.00397	0.025	0.00011	0.014	0.00011	0.01493	1.983	0.06325
	0.00364	0.081	0.010397	0.06115	0.000167	0.000167	0.000167	0.000167	0.00972	0.000167	0.00499	0.059	0.00577	0.04039	0.000167		0.00178	0.00011	0.00011	0.0073	0.199	0.00011	0.01722	0.00011	0.00011	0.00011	0.02664	0.0879	0.00011	0.0243	0.209
	0.07065	0.01413	0.00842	0.08089	0.000167	0.00736	0.000167	0.000167	0.00705	0.00301	0.03853	0.02726	0.02642	0.000167	0.000167		0.029	0.00011	0.3032	0.078	0.018	0.019	0.00011	0.00011	0.022	0.00011	0.035	0.003	0.281	0.475	0.296
	0.03623	0.082	0.03966	0.01747	0.0006	0.0053	0.000167	0.00751	0.00153	0.000167	0.00178	0.029	0.01088	0.00936	0.000167		0.00011	0.036	0.00138	0.00011	0.00011	0.00011	0.00011	0.0019	0.00011	0.00011	0.00011	0.08013	0.01263	0.01	0.02731
	0.00509	0.00148	0.00976	0.01352	0.00251	0.00402	0.000167	0.00459	0.0061	0.002226	0.01382	0.01428	0.00191	0.01405	0.000167		0.00011	0.00011	0.00011	0.00011	0.00011	0.00011	0.00011	0.026	0.00011	0.00011	0.00846	0.01755	0.03887	0.00011	0.065
	0.000167	0.038	0.03937	0.000167	0.000167	0.000167	0.000167	0.0133	0.027	0.06	0.00445	0.000167	0.01695	0.000167	0.000167		0.00011	0.01918	0.04531	0.358	0.00011	0.00011	0.00011	0.00011	0.00011	0.037	0.00011	0.12118	0.17256	0.338	0.107
	0.024	0.000167	0.26	0.036	0.000167	0.017	0.000167	0.098	0.000167	0.06922	0.000167	0.007864	0.164	0.02	0.000167		0.00639	0.00845	0.26	0.32464	0.00011	0.00011	0.004913	0.00011	0.00011	0.034	0.02659	0.00617	0.75	0.58481	0.154
	0.04579	0.03815	0.04316	0.05783	0.000167	0.01479	0.00996	0.000167	0.00116	0.002741	0.02105	0.02094	0.01236	0.00158	0.000167		0.00011	0.00011	0.00011	0.18444	0.00011	0.00011	0.00011	0.00011	0.00011	0.00011	0.00011	0.00351	0.232	0.49144	0.06
	0.02699	0.00458	0.165	0.08058		0.000167	0.00483	0.009	0.00558		0.01008	0.045	0.000167	0.01137			0.00282	0.00011	0.07132	0.01781		0.00011	0.00011	0.02611	0.00011		0.03296	0.008	0.52559	0.08779
	0.01098	0.01831	0.022	0.00154		0.0013	0.00334	0.000167	0.000167		0.006337	0.01453	0.000167	0.000167			0.00011	0.00294	0.314	0.15		0.00011	0.00011	0.00011	0.00011		0.00145	0.01548	1.904	0.40346
	0.01982	0.01725	0.129	0.06793		0.000167	0.000167	0.000167	0.000167		0.00154	0.02155	0.000167	0.03093			0.276	0.00011	0.308	0.04543		0.00011	0.00011	0.00011	0.00184		0.716	0.00661	0.68	0.13746
	0.03229	0.03818	0.000167	0.06381		0.00247	0.000167	0.000167	0.00848		0.00251	0.01029	0.000167	0.04142			0.01273	0.00011	0.48428	0.00704		0.00011	0.00011	0.00011	0.00011		0.05397	0.00011	0.75754	0.08893
	0.00191	0.03305	0.08107			0.01075	0.000167	0.01168			0.01928	0.02305	0.01441				0.06312	0.04	0.03016			0.00011	0.00228	0.00047			0.46593	0.16238	0.13893
	0.000167	0.000167	0.11092			0.000167	0.000167	0.000167			0.00405	0.478	0.00528				0.011	0.00011	0.07577			0.00011	0.00011	0.00011			0.00533	0.35	0.14582
	0.00702	0.02008	0.023			0.000167	0.000167	0.000167			0.015388	0.015108	0.000167				0.0027	0.00011	0.008			0.00188	0.00011	0.00011			0.01476	0.00727	0.11957
			0.00746					0.000167					0.022555						0.00956					0.00183					0.02887
			0.063					0.000167					0.000167						0.48752					0.00011					1.37752
			0.05985					0.0046					0.002806						0.05965					0.00011					0.13645
			0.01986					0.000167					0.01047						0.00011					0.00011					0.00681
			0.10717					0.000167					0.000167						0.07702					0.00011					0.235
	Supp Figure 2 c
		Asmptomatic children																	Symptomatic children																	Asmyptomatic Adults
	Structural	0.12676	0	0	0.081	0.01413	0.082	0.00148	0.038	0	0.03815	0.00458	0.01831	0.01725	0.03818	0.03305	0	0.02008	0.00324	0	0.01299	0.00364	0.07065	0.03623	0.00509	0	0.024	0.04579	0.02699	0.01098	0.01982	0.03229	1	0	0.00702	0.00063	0.02096	0.117	0.06115	0.08089	0.01747	0.01352	0	0.036	0.05783	0.08058	0.00154	0.06793	0.06381
	Accessory	0	0	0	0	0	0	0	0	0	0.00996	0.00483	0.00334	0	0	0	0	0	0	0	0	0	0.00736	0.0053	0.00402	0	0.017	0.01479	0	0.0013	0	0.00247	0.01075	0	0	0	0.00386	0	0.00972	0.00705	0.00153	0.0061	0.027	0	0.00116	0.00558	0	0	0.00848
	ORF1ab	0.01721	0	0.00251	0.059	0.02726	0.029	0.01428	0	0.007864	0.02094	0.045	0.01453	0.02155	0.01029	0.02305	0.478	0.015108	0.02488	0	0.00875	0.00499	0.03853	0.00178	0.01382	0.00445	0	0.02105	0.01008	0.006337	0.00154	0.00251	0.01928	0.00405	0.015388	0.007	0.02086	0.051	0.04039	0	0.00936	0.01405	0	0.02	0.00158	0.01137	0	0.03093	0.04142
	Supp Figure 2 d
		Asmptomatic children																	Symptomatic children																	Asmyptomatic Adults
	Structural	0	0	0.00365	0.00178	0.029	0	0	0	0.00639	0	0.00282	0	0.276	0.01273	0.06312	0.011	0.0027	0	0	0.00365	0.00178	0.029	0	0	0	0.00639	0	0.00282	0	0.276	0.01273	0.06312	0.011	0.0027	0	0	0.093	0.0073	0.078	0	0	0.358	0.32464	0.18444	0.01781	0.15	0.04543	0.00704
	Accessory	0	0	0.00459	0	0.019	0	0	0	0	0	0	0	0	0	0	0	0.00188	0	0	0.00459	0	0.019	0	0	0	0	0	0	0	0	0	0	0	0.00188	0	0	0.025	0	0.022	0	0	0	0	0	0	0	0.00184	0
	ORF1ab	0.05881	0	0.014	0.02664	0.035	0	0.00846	0	0.02659	0	0.03296	0.00145	0.716	0.05397	0.46593	0.00533	0.01476	0.05881	0	0.014	0.02664	0.035	0	0.00846	0	0.02659	0	0.03296	0.00145	0.716	0.05397	0.46593	0.00533	0.01476	0	0.004	1.983	0.0243	0.475	0.01	0	0.338	0.58481	0.49144	0.08779	0.40346	0.13746	0.08893
[truncated: 22 more columns]

## Sheet: Supp Figure 4
	Supp Figure 3 a				Supp Figure 3 b				Supp Figure 3 c
	All time points				Acute time points				Memory time points
	%PD1+ of CD4+				%PD1+ CD4+				%PD1+ CD4+
	Children	Adults	Negatives		Children	Adults	Negatives		Children	Adults	Negatives
		0.00306	0.00519		0.081	0.00726	0.00519		0.02	0.064	0.00519
	0.00568	0.00683	0.0042		0.00151	0.018	0.0042		0.033	0.015	0.0042
	0.062	0.027	0.000482		0.00532	0.00306	0.000482		0.00711	0.023	0.000482
	0.02	0.033			0.059				0.011
	0.029	0.015			0.018	0.027			0.016	0.12
	0.017	0.00834	0.00743		0.048	0.033	0.00743		0.00213	0.067	0.00743
	0.039	0.018	0.00206		0.019	0.05	0.00206		0.021	0	0.00206
	0.059	0.047			0.00709	0.00144				0.035
	0.048	0.01			0.039	0.00834				0.017
	0.00709	0.064			0.025	0.00683			0.000726	0.029
	0.019	0.067			0.00273	0.024			0.00493	0.015
		0.00726				0.047				0.022
		0.05			0.062	0.01				0.047
	0.013	0.017			0.038	0.00132				0.00341
	0.00711	0.022			0.013					0.011
	0.038	0.00341			0.017					0.00622
	0.081	0.013			0.00568					0
	0.00151	0			0.017					0.0014
	0.025	0.0014								0.013
	0.018	0.01								0.00962
	0.033	0.00622								0.00303
	0.017	0.12								0.01
		0.00303
	0	0.035
		0.011
	0.00213
	0.016	0.00144
	0.021	0.024
	0.011
	0.00493	0.00132
	0.00532	0.029
		0
	0.00273	0.015
	0.000726	0.047
		0.023
		0.00962
	Supp Figure 3 d				Supp Figure 3 e				Supp Figure 3 f
	All time points				Acute time points				Memory time points
	%PD1+ of CD8+				%PD1+ of CD8+				%PD1+ of CD8+
	Children	Adults	Negatives		Children	Adults	Negatives		Children	Adults	Negatives
			0.0028				0.0028			0	0.0028
			0.00963				0.00963		0.00282		0.00963
			0.00162				0.00162				0.00162
			0.00463				0.00463			0	0.00463
		0.031	0.00273			0.031	0.00273		0.00742	0.00641	0.00273
		0				0			0.041	0.12
		0.00261				0.00261			0.00159	0
	0.00593	0.01			0.00593	0.01			0	0.017
	0				0					0
									0	0.022
	0	0			0	0			0	0.011
	0	0			0	0				0.00507
										0.00717
	0	0.027			0	0.027				0.00386
		0								0.00782
	0.00664				0.00664					0
										0
	0.00194	0			0.00194					0
		0.00641								0.092
		0.12								0.012
		0
	0	0.017			0					0.00502
		0
	0.00282	0.022
		0.011
		0.00507
	0.00742	0.00717
	0.041	0.00386
	0.00159	0.00782
	0	0
		0
	0	0
	0	0.092
		0.012
		0.00502
